# Supplementary material for: Stage-Specific Proteomic Adaptations to Heme-Induced Oxidative Stress in Aedes aegypti: Differential Mechanisms in Larvae and Adults
Source: Int J Mol Sci. 2026 Jan 9;27(2):666. doi: 10.3390/ijms27020666 (PMC12840970; doi:10.3390/ijms27020666)
Supplement: Supplementary file 1 [file ijms-27-00666-s001.zip]

Archive with 1 entries (1 files):
- ijms-4022070-supplementary.pdf
